# Supplementary material for: Anti-malarial activity of a non-piperidine library of next-generation quinoline methanols
Source: Malar J. 2010 Feb 11;9:51. doi: 10.1186/1475-2875-9-51 (PMC2833169; doi:10.1186/1475-2875-9-51)
Supplement: Additional file 1 — Primary screening data and physiochemical properties of next generation quinoline methanols. This EXCEL file contains the structure number for 198 next generation quinoline methanols together with their calculated physiochemical properties, IC90 values against four strains of P. falciparum, and LC50 values against RAW macrophages. The compounds are broken out into three categories as follows; potent compounds (IC90 < 250 nM), active compounds (IC90s greater than 250 nM but less than either 1000 nM or 540 ng/ml) and inactive compounds (IC90s > 1000 nM or 540 ng/ml). For each of these three groups of compounds, the group means for each physiochemical parameter are presented together with standard deviations and sample size sizes. These data were used to perform the analyses outlined in Table 4. [file 1475-2875-9-51-S1.XLS]

## Sheet: Supplementary Table 1
WR #	Bottle #	mw g/mol	SALT?	SALT MW	MW FREE BASE	3.9	cPSA (ACD)	cLog p (ACD)	Rotatable Bonds	H-bond Donors	H-bond Acceptors	Lipinski Violations	PF W2 IC90 (ng/ml)	PF D6 IC90 (ng/ml)	PF C235 IC90 (ng/ml)	PF C2A IC90 (ng/ml)	CSI (C2A/W2)	Pf C2A IC90 nM values calculated using MW in Column C. NC means value ng/ml IC90 was > 500 so nM could not be calculated	Macrophage IC50 (uM)
POTENT COMPOUNDS
308413	BS89853	408.38	No	na	408.38	4.083	45.15	3.85	7	2	3	0	1	11.61	14.69	7.48	7.48	18.3163	8.5(7.2-10.1)
308388	BS89559	444.84	Yes	37	408.84	4.229	45.15	4.43	8	2	3	0	1.12	6.71	10.92	10.19	9.09821	22.9071	15.7(12-19.4)
308387	BS89540	430.12	Yes	36	394.12	3.773	45.15	3.9	7	2	3	0	1.19	6.95	11.55	10.98	9.22689	25.5278	20.8(14-29.7)
177000	BS87537	380.4	No	NA	380.4	2.792	45.15	3.15	7	2	3	0	1.69	6.58	8.91	12.35	7.30769	32.4658	7.8(5.8-10.6)
308446	BS90310	460.46	No	na	460.46	4.437	45.15	5	5	2	3	0	< 0.48	14.33	18.89	15.5	NA	33.662	8.85(6.7-11.7)
183544	BB37050	402.3	Yes	36.46	402.3		45.15	3.02	6	2	3	0	1.1	6.7	14	16	14.5455	39.7713	ND
176990	BS87313	436.43	No	NA	436.43	4.989	36.36	5.43	10	1	3	0	2.39	11	27	19	7.94979	43.535	46(30.2-69)
308248	BS87162	406.41	No	NA	406.41	3.984	45.15	3.62	5	2	3	0	2.49	9.57	14.36	26.99	10.8394	66.4108	19.8(14.6-26.8)
308277	BS87500	408.38	No	NA	408.38	3.784	36.36	4	6	1	3	0	4.52	19.47	20.9	30.49	6.74558	74.6609	81.2
308253	BS87215	428.37	No	NA	428.37	4.03	45.15	3.59	7	2	3	0	4.72	19.11	22.95	42.52	9.00847	99.26	22.5(14-33.9)
308255	BS87233	364.29	No	NA	364.29	2.742	45.15	2.35	6	2	3	0	3.75	14.51	18.67	36.77	9.80533	100.936	58.4(27-128)
308375	BS89371	428.37	No	NA	428.37	4.195	45.15	4.14	6	2	3	0	5.26	39.24	44.29	44	8.36502	102.715	> 100
308396	BS89657	457.41	No	na	457.41	3.312	57.18	3.05	9	3	4	0	6.2	29.25	40.1	47.95	7.73387	104.829	18.1(15-21.9)
308257	BS87251	366.3	No	NA	366.3	2.852	45.15	2.44	5	2	3	0	4.65	23.22	23.36	39.2	8.43011	107.016	14.2(10-18)
308278	BS87519	412.39	No	NA	412.39	2.801	70.45	2.68	8	2	3	0	9.69	36.33	39.29	54.35	5.60888	131.793	20.9(15-29)
308266	BS87359	378.31	No	NA	378.31	3.071	45.15	2.49	5	2	3	0	6.09	24.47	24.34	51.7	8.48933	136.66	13.1(0.9-19)
308592	BS92056	477.49	No	na	477.49	2.477	48.39	4.16	7	2	4	0	4.45	28.36	62.5	65.3	14.6742	136.757	38(26.2-55.2)
308486	BS90794	459.43	No	na	459.43	4.168	60.15	3.95	7	1	4	0	5.49	31.17	41.32	66.16	12.051	144.005	18.7(15.7-22.3)
308249	BS87171	432.4	No	NA	432.4	4.453	45.15	4.48	7	2	3	0	8.85	32.97	39.19	69.33	7.8339	160.338	27(2.7-269)
142490 (MQ)	BK11592	415	HCl	36	379	3.071	45	2.87	3	2	3	0	11	25	64	71	6.45455	171.084	7.27(5.8-9.1)
308254	BS87224	380.33	No	NA	380.33	3.029	36.36	3.31	6	1	3	0	9.01	26.38	36.53	66.89	7.42397	175.874	5.5(2.1-14.6)
308491	BS90847	440.34	No	na	440.34	4.549	73.83	3.46	4	3	5	0	21.93	48.22	71.63	83.49	3.80711	189.603	15.38
308485	BS90785	433.39	No	na	433.39	3.639	60.15	3.48	9	1	4	0	9.34	60.4	58.96	88.32	9.4561	203.789	46.6(31.6-60.2)
308245	BS87135	338.09	No	NA	338.28	2.125	45.15	1.56	4	2	3	0	16.75	45.17	57.57	79.81	4.76478	236.061	40.4(20.4-79)
308268	BS87377	378.31	No	NA	378.31	2.792	36.36	2.94	4	1	3	0	12.05	47.02	45.19	92.68	7.69129	244.984	8.5(6-12.2)
AVGE					410.405	3.55737	47.7076	3.494	6.32	1.84	3.24
STDEV					34.9621	0.767915	9.60338	0.880535	1.7253	0.553775	0.522813
N					25	24	25	25	25	25	25
ACTIVE COMPOUNDS
308582	BS91951	418.33	No	na	418.33	2.958	58.29	3.3	6	2	4	0	7.74	37.61	96	113	14.5995	270.122	11.8
308437	BS90221	417.35	No	na	417.35	4.936	50.94	3.23	5	1	4	0	145	92	120	120	0.827586	287.528	> 100
308518	BS91255	497.48	No	na	497.48	4.791	48.39	4.44	7	2	4	0	10.1	72.9	111.9	143.6	14.2178	288.655	> 100
308414	BS89862	450.33	No	na	450.33	4.12	45.15	3.82	6	2	3	0	8.48	109.2	160.8	134.8	15.8962	299.336	> 100
308581	BS91942	458.35	No	na	458.35	1.914	82.45	3.83	7	3	5	0	11.1	72.7	132.4	146.7	13.2162	320.061	78.6
308593	BS92065	449.43	No	na	449.43	2.209	48.39	2.96	7	2	4	0	293.4	67	160.4	160.5	0.547035	357.119	4.8 (4.03-5.79)
308376	BS89380	390.28	No	NA	390.28	3.062	58.29	2.96	5	2	4	0	18	96	120	140	7.77778	358.717	3.7(3.4-4.05)
308252	BS87206	414.34	No	NA	414.34	3.709	45.15	3.68	6	2	3	0	18.83	67.24	85.61	150.98	8.01806	364.387	49.3(39-61.5)
308412	BS89844	382.3	No	na	382.3	1.994	54.38	1.64	7	2	4	0	14.52	117.65	166.13	155.43	10.7045	406.566	> 100
308265	BS87340	392.34	No	NA	392.34	3.248	36.36	3.51	4	1	3	0	36	110	130	190	5.27778	484.274	12.7(9.7-17)
308380	BS89335	428.43	No	na	428.43	2.2	90.68	1.62	10	3	4	0	68	200.3	379.1	208.6	3.06765	486.894	ND
308246	BS87144	352.27	No	NA	352.31	2.331	36.36	2.25	4	1	3	0	19.97	68.45	79.19	173.14	8.67001	491.498	69.9(29.9-163)
308587	BS92001	494.43	No	na	494.43	4.317	62.97	3.38	7	2	5	0	23.8	174.1	188.6	257.1	10.8025	519.993	ND
308397	BS89666	444.37	No	na	444.37	3.757	54.38	3.48	8	2	4	0	35.42	140.2	175.6	234.3	6.61491	527.263	51.3(26.2-100)
308514	BS91219	478.82	No	na	478.82	4.422	54.38	4.02	8	2	4	0	17.5	161.3	178.7	256.5	14.6571	535.692	> 100
308590	BS92038	496.47	No	na	496.47	4.889	73.39	5.11	7	2	3	1	25.46	120.1	260.5	269.3	10.5774	542.43	>100
308372	BS89344	399.33	No	NA	399.33	6.114	33.12	4.25	5	1	2	0	262.1	325.8	227.6	219.6	0.837848	549.921	31.2(19.9-48)
308267	BS87368	461.44	No	NA	461.44	1.945	36.6	3.38	6	1	4	0	61.65	189.66	226.14	288.87	4.68564	626.019	24.5(21.1-28)
308379	BS89415	474.4	No	NA	474.4	3.741	63.61	3.44	9	2	5	0	46.7	91.9	301.3	301.1	6.44754	634.696	37.6(30-47.2)
308256	BS87242	404.35	No	NA	404.35	3.565	36.36	4.47	8	1	3	0	24.57	135.13	130.44	258.02	10.5014	638.111	59.2(32-108)
308419	BS90007	434.36	No	na	434.36	5.019	105.92	1.31	5	3	5	0	27.5	220.4	291.5	286.2	10.4073	658.9	> 100
308395	BS89648	474.4	No	na	474.4	3.676	63.61	3.41	8	2	5	0	63.91	148.3	309.18	359.4	5.62353	757.589	21.5(14-31.2)
308320	BS88230	480.5	No	NA	480.5	3.964	62.66	4.64	12	1	5	0	46.14	143.18	249.6	368.4	7.9844	766.701	56.9(35.3-91)
308457	BS90427	485.42	No	na	485.42	5.028	57.62	2.56	6	2	5	0	232.6	422.1	> 500	375.3	1.6135	773.145	> 100
308400	BS89693	483.23	No	na	483.23	5.038	45.15	4.79	6	2	3	0	76.16	200.6	264	385.1	5.05646	796.929	ND
308506	BS91139	474.4	No	na	474.4	3.676	63.61	3.56	8	2	5	0	25.3	199.2	312.2	382.6	15.1225	806.492	> 100
308519	BS91264	448.45	No	na	448.45	4.414	36.36	5.23	5	1	3	1	127.2	190.9	343.9	363.1	2.85456	809.678	72.5
308503	BS91086	496.47	No	na	496.47	5.181	73.39	5.24	7	2	3	1	37.1	187.4	372.8	403.1	10.8652	811.932	> 100
308383	BS89504	482.46	No	NA	482.46	5.766	36.36	6.22	6	1	3	1	413.25	401.89	> 500	393.94	0.953273	816.524	18.1(11-28.9)
308516	BS91237	498.46	No	na	498.46	4.516	45.59	4.51	6	1	4	0	63.6	332.5	386.9	414.3	6.51415	831.16	> 100
308463	BS90490	448.79	No	na	448.79	4.574	36.36	5.12	5	1	3	1	485.3	> 500	> 500	380.1	0.783227	846.944	21.4(18.1-25.2)
308458	BS90436	454.37	No	na	454.37	4.823	62.22	3.3	5	2	4	0	143.7	437.8	400.9	400.1	2.78427	880.56	> 100
308512	BS91193	497.48	No	na	497.48	3.926	48.39	3.65	8	2	4	0	123.6	321.5	361.1	439.3	3.55421	883.051	25.1(19.7-32.1)
308433	BS90187	494.43	No	na	494.43	4.828	49.5	5.28	7	1	4	1	64.46	449	378.8	437.84	6.79243	885.545	24.9(19.6-31.5)
308487	BS90801	506.44	No	na	506.44	5.592	62.14	4.43	7	1	5	1	62.71	289.3	428.94	450.66	7.18641	889.859	> 100
308585	BS91988	447.4	No	na	447.4	3.338	86.28	2.43	7	2	4	0	56.9	255.1	490.9	407.8	7.16696	911.489	> 100
308455	BS90409	472.41	No	na	472.41	5.381	102.07	3.43	5	3	5	0	60.1	201.8	431.1	431.1	7.17304	912.555	> 100
308589	BS92029	492.42	No	na	492.42	4.548	70.93	3.77	7	2	5	0	37.07	159.6	363.3	460.9	12.4332	935.99	> 100
308513	BS91200	491.51	No	na	491.51	3.449	48.39	4.45	8	2	4	0	59.2	236.2	460.4	468.3	7.91047	952.778	14.1(13.2-15.1)
308429	BS90132	412.33	No	na	412.33	2.063	63.61	2.2	8	2	5	0	30.7	284.6	482.41	394.61	12.8537	957.025	28.2(22.9-34.7)
308507	BS91148	434.4	No	na	434.4	3.697	73.39	3.27	7	2	3	0	36.6	248	380.7	417.5	11.4071	961.096	25.2(13.7-40.5)
308394	BS89639	407.35	No	na	407.35	2.254	48.39	2.39	4	2	4	0	165.2	487.3	384.4	391.8	2.37167	961.826	12.4(9.8-15.7)
308382	BS89497	471.32	No	NA	471.32	3.282	48.72	3.84	4	1	4	0	321.79	379.12	371.39	455	1.41397	965.374	> 100
308448	BS90338	444.16	No	na	444.16	4.827	50.94	3.13	4	1	4	0	45.2	315.7	480.16	435.8	9.64159	981.178	> 100
308374	BS89362	462.82	No	NA	462.82	4.579	36.36	4.93	6	1	3	0	145.1	480.96	419.07	456.06	3.14307	985.394	19.5(17-21.9)
308401	BS89700	422.36	No	na	422.36	2.342	56.59	2.33	6	2	4	0	499.3	471.6	431.3	418.9	0.838975	991.808	16.5(12.7-22)
308377	BS89399	451.46	No	NA	451.46	2.927	59.83	2.1	7	2	5	0	110.85	383.38	386.93	454.57	4.10077	1006.89	14.4(12.3-16)
308586	BS91997	433.35	No	na	433.35	2.227	71.18	2.09	6	2	5	0	72.5	375.9	413.9	437.5	6.03448	1009.58	71.5(66.1-77.4)
308385	BS89522	404.13	No	NA	404.13	3.373	36.36	3.85	4	1	3	0	233.9	485.3	422.4	409.5	1.75075	1013.29	58.8(45-75.8)
308371	BS89326	448.08	No	NA	448.08	4.373	45.15	4.27	6	2	3	0	40	200	280	457	11.425	1019.91	> 100
308473	BS90589	432.32	No	na	432.32	2.824	109.84	0.35	4	4	7	0	79.9	333.7	499.9	454.5	5.68836	1051.3	> 100
308258	BS87260	368.27	No	NA	368.27	1.586	65.38	1.02	7	3	4	0	259.63	490.01	484.9	388.42	1.49605	1054.72	Flat DR
308250	BS87180	407.35	No	NA	407.35	3.306	39.6	1.57	4	1	4	0	199.03	408.99	404.98	429.7	2.15897	1054.87	92.6(18-276)
308509	BS91166	472.38	No	na	472.38	3.683	54.82	4.19	6	1	5	0	43.5	263.5	433.5	500.3	11.5011	1059.1	44.1((31.4-62)
308461	BS90472	451.36	No	na	451.36	5.933	58.04	3.28	4	2	4	0	409.4	442.3	461.5	483.7	1.18149	1071.65	> 100
308474	BS90598	457.37	No	na	457.37	3.076	60.4	4.65	8	1	4	0	196.5	449.6	402	491	2.49873	1073.53	> 100
308389	BS89577	487.11	Yes	39	451.11	2.578	83.48	2.77	10	3	6	0	130	350	490	490	3.76923	1086.21	> 100
308370	BS89308	443.39	No	NA	443.39	3.227	49.25	2.83	7	1	4	0	167	448.8	487	486.5	2.91317	1097.23	> 100
308505	BS91120	440.38	No	na	440.38	4.133	45.15	3.84	5	2	3	0	39.3	250.5	446.4	493.9	12.5674	1121.53	> 100
308580	BS91933	434.4	No	na	434.4	3.594	73.39	3.82	6	2	3	0	41.9	297	369	493	11.7661	1134.9	> 100
308426	BS90070	410.36	No	na	410.36	1.029	83.2	0.53	10	5	5	1	39.65	298.2	461.3	466	11.7528	1135.59	> 100
308442	BS90276	408.38	No	na	408.38	4.366	45.15	4.22	9	2	3	0	124.4	372.04	408.5	480.6	3.86334	1176.85	ND
308423	BS90043	415.33	No	na	415.33	2.58	58.04	2.18	6	2	4	0	40.03	363.7	456.2	492.5	12.3033	1185.8	64.1(54.7-75.2)
308264	BS87331	364.29	No	NA	364.29	2.527	36.13	2.31	4	1	3	0	141	358	356	441	3.12766	1210.57	11.1(9.8-12.5)
308243	BS87117	382.3	No	NA	382.3	1.963	65.38	1.37	7	3	4	0	122.44	258.24	380.16	478.51	3.90812	1251.66	76.1(40.3-143)
308415	BS89871	421.38	No	na	421.38	1.529	48.39	2.41	7	2	4	0	86.49	484.89	508.84	532.78	6.16002	1264.37	62.3(25.7-150)
AVGE					444.249	3.64905	57.4598	3.36121	6.45455	1.84848	4
STDEV					37.4949	1.20125	17.5391	1.22675	1.71134	0.789205	0.894427
N					66	66	66	66	66	66	66
INACTIVE COMPOUNDS
308616	BS92403	485.48	No	na	485.48	3.938	77.49	5.13	6	1	4	1	306	1100	1600	2500	8.16993	5149.54	> 100
308615	BS92387	418.38	No	na	418.38	4.649	54.18	2.11	5	1	5	0	390	1800	2600	3900	10	9321.67	> 100
308242	BS87108	378.31	No	NA	378.31	3.063	45.15	2.84	7	2	3	0	297.81	477.52	390.84	> 500	NA	NC	ND
308244	BS87126	398.11	No	NA	398.34	1.075	85.61	0.4	9	4	5	0	336.18	> 500	> 500	> 500	NA	NC	Flat DR
308247	BS87153	370.27	No	NA	370.27	2.526	45.15	1.74	6	2	3	0	489.72	> 500	> 500	> 500	NA	NC	ND
308251	BS87199	400.32	No	NA	400.32	4.757	45.15	3.41	5	2	3	0	483.83	377.109	437.15	> 500	NA	NC	55.7(39-78.9)
308259	BS87279	424.34	No	NA	424.34	5.504	38.05	4.4	4	1	3	0	> 500	> 500	> 500	> 500	NA	NC	21.4(8.9-51)
308260	BS87288	426.35	No	NA	426.35	3.984	36.36	3.83	4	1	3	0	486.06	> 500	> 500	> 500	NA	NC	43.8(38-49.7)
308261	BS87297	401.3	No	NA	401.3	ND	42.34	3.54	5	1	3	0	> 500	> 500	> 500	> 500	NA	NC	ND
308262	BS87304	334.22	No	NA	334.22	3.732	56.91	1.73	3	1	3	0	> 500	> 500	> 500	> 500	NA	NC	61.9(47-87.3)
308263	BS87322	375.27	No	NA	375.27	4.632	50.94	1.79	4	1	4	0	> 500	> 501	> 502	> 503	NA	NC	Flat DR
308279	BS87528	383.35	No	NA	383.35	5.239	58.42	3.81	6	1	2	0	>500	>500	>500	>500	NA	NC	21.7(17-27)
308308	BS87868	406.41	No	NA	406.41	3.54	34.15	3.52	4	1	3	0	> 500	> 500	> 500	> 500	NA	NC	27.8(22.8-34)
308309	BS87877	353.26	No	NA	353.29	3.971	42.35	2.46	5	1	3	0	462	> 500	> 500	> 500	NA	NC	64.1(47.1-87)
308310	BS87886	325.21	No	NA	325.21	3.214	53.35	0.89	4	2	3	0	> 500	> 500	> 500	> 500	NA	NC	Flat DR
308311	BS87895	417.39	No	NA	417.39	5.944	58.42	4.5	5	1	2	0	> 500	> 500	> 500	> 500	NA	NC	15.6(13.6-18)
308312	BS87902	394.31	No	NA	394.31	2.019	45.59	1.85	4	1	4	0	> 500	> 500	> 500	> 500	NA	NC	55.2(37-81.5)
308313	BS87911	456.43	No	NA	456.43	6.361	74.21	4.42	5	2	3	0	> 500	> 500	> 500	> 500	NA	NC	51.9(42-63.7)
308314	BS87939	324.22	No	NA	324.25	1.919	59.14	1.31	4	3	3	0	470	400	> 500	> 500	NA	NC	24.9(3.3-46.6)
308321	BS88249	438.46	No	NA	438.46	3.183	56.59	3.29	11	2	4	0	>500	>500	>500	>500	NA	NC	67.4(54.8-83)
308318	BS88212	507.58	No	NA	507.58	3.871	56.67	4.25	12	1	5	1	477.9	>500	>500	>500	NA	NC	64.1(52.3-78.5)
308317	BS88203	385.33	No	NA	385.33	5.658	33.12	3.88	4	1	2	0	>500	>500	>500	>500	NA	NC	59.8(50-71.3)
308319	BS88221	323.26	No	NA	323.26	4.626	33.12	2.77	3	1	2	0	>500	>500	>500	>500	NA	NC	38.6(2-723)
308373	BS89353	451.41	No	NA	451.41	1.338	77.49	1.23	7	3	6	0	487	>500	>500	>500	NA	NC	> 100
308378	BS89406	398.37	No	NA	398.37	2.739	70.45	2.42	7	2	3	0	> 500	> 500	> 500	> 500	NA	NC	67.9(53-86.4)
308381	BS89488	497.48	No	NA	497.48	6.382	39.6	4.9	5	1	4	0	> 500	> 500	> 500	> 500	NA	NC	> 100
308384	BS89513	424.38	No	NA	424.38	1.096	83.2	0.9	11	5	5	1	> 500	380	> 500	> 500	NA	NC
308386	BS89531	395.34	No	NA	395.34	2.264	48.39	1.79	7	2	4	0	> 500	> 500	> 500	> 500	NA	NC	39.4(29-53.5)
308390	BS89586	482.13	Yes	38	446.13	3.075	73.83	2.59	8	3	5	0	465.5	480.2	> 500	> 500	NA	NC	15.2(13.2-17.5)
308398	BS89675	431.33	No	na	431.33	4.695	67.27	2.35	6	2	5	0	486.4	> 500	> 500	> 500	NA	NC	74.5(66-82.9)
308399	BS89684	466.38	No	na	466.38	5.259	62.97	3.31	6	2	5	0	497.3	> 500	> 500	> 500	NA	NC	ND
308392	BS89611	394.38	No	na	394.38	4.064	63.72	4.11	3	1	2	0	> 500	> 500	> 500	> 500	NA	NC	74.9 (?)
308393	BS89620	377.33	No	na	377.33	2.496	50.94	2.52	3	3	3	0	> 500	> 500	> 500	> 500	NA	NC	> 100
308404	BS89746	476.37	No	na	476.37	5.513	73.87	4.38	6	2	5	0	> 500	> 500	> 500	> 500	NA	NC	> 100
308405	BS89755	476.39	No	na	476.39	3.682	56.91	1.92	5	1	4	0	> 500	> 500	> 500	> 500	NA	NC	74.55 (?)
308406	BS89764	491.45	No	na	491.45	4.957	109.12	4.32	6	2	6	0	> 500	> 500	> 500	> 500	NA	NC	> 100
308407	BS89773	436.3	No	na	436.3	5.169	45.15	3.86	5	2	3	0	462.59	> 500	> 500	> 500	NA	NC	54.8(34-87.1)
308408	BS89782	404.33	No	na	404.33	2.93	56.91	-1.29	4	1	4	0	499.17	> 500	> 500	> 500	NA	NC	>100
308409	BS89791	457.37	No	na	457.37	4.153	74.25	2.25	6	3	8	0	428.65	> 500	> 500	> 500	NA	NC	> 100
308410	BS89808	460.37	No	na	460.37	2.488	85.61	2.25	9	4	5	0	> 500	> 500	> 500	> 500	NA	NC	44.6(37-53.7)
308411	BS89817	406.25	No	na	406.25	4.363	45.15	2.37	5	2	3	0	> 500	> 500	> 500	> 500	NA	NC	78.9(56.9-109)
308416	BS89880	418.31	No	na	418.31	4.963	45.15	3.86	5	2	3	0	> 500	> 500	> 500	> 500	NA	NC	70.9(53.8-86.2)
308420	BS90016	392.3	No	na	392.3	2.224	62.22	2.65	6	2	4	0	482.01	> 500	> 500	> 500	NA	NC	> 100
308421	BS90025	421.38	No	na	421.38	2.89	48.39	2.99	4	2	4	0	241.9	> 500	> 500	> 500	NA	NC	35.9(13.6-94.2)
308422	BS90034	406.32	No	na	406.32	2.37	62.22	2.7	6	2	4	0	417.1	> 500	> 500	> 500	NA	NC	Insoluble
308424	BS90052	470.43	No	na	470.43	4.571	73.39	5.84	6	2	3	1	327.21	> 500	> 500	> 500	NA	NC	> 100
308425	BS90061	404.31	No	na	404.31	3.958	73.83	1.97	5	3	5	0	497.46	> 500	> 500	> 500	NA	NC	> 100
308430	BS90141	461.31	No	na	461.31	4.521	111.2	3.71	7	3	7	0	> 500	> 500	> 500	> 500	NA	NC	> 100
308431	BS90150	406.28	No	na	406.28	3.585	94.06	1.16	5	4	6	0	> 500	> 500	> 500	> 500	NA	NC	> 100
308432	BS90169	406.37	No	na	406.37	3.547	36.36	3.93	4	1	3	0	139.4	> 500	> 500	> 500	NA	NC	53.8(37.5-77.3)
308434	BS90196	435.36	No	na	435.36	2.005	57.62	1.98	6	2	5	0	321.7	> 500	> 500	> 500	NA	NC	55.6(41.6-74.2)
308435	BS90203	498.5	No	na	498.5	7.981	45.15	7.06	11	2	3	1	> 500	> 500	> 500	> 500	NA	NC	28.65(?)
308439	BS90249	452.35	No	na	452.35	4.222	70.93	2.49	5	2	5	0	> 500	> 500	> 500	> 500	NA	NC	> 100
308436	BS90212	354.25	No	na	354.25	3.582	56.59	0.92	5	2	4	0	411.91	> 500	> 500	> 500	NA	NC	71.5(56.6-90.4)
308441	BS90267	489.32	No	na	489.32	3.155	128.27	4.93	7	3	8	0	> 500	> 500	> 500	> 500	NA	NC	> 100
308438	BS90230	449.41	No	na	449.41	2.846	77.49	3.21	6	1	4	0	138.7	> 500	> 500	> 500	NA	NC	58.7(50.4-68.4)
308440	BS90258	401.31	No	na	401.31	4.609	58.04	1.92	5	2	4	0	> 500	> 500	> 500	> 500	NA	NC	> 100
308444	BS90294	416.32	No	na	416.32	2.01	55.12	2	5	1	4	0	367.9	> 500	> 500	> 500	NA	NC	> 100
308445	BS90301	429.36	No	na	429.36	2.881	58.04	2.09	7	2	4	0	425.6	> 500	> 500	> 500	NA	NC	> 100
308447	BS90329	464.4	No	na	464.4	4.617	45.15	4.91	6	2	3	0	401.48	> 500	> 500	> 500	NA	NC	> 100
308443	BS90285	446.39	No	na	446.39	2.925	54.18	2.74	6	1	5	0	311.2	> 500	> 500	> 500	NA	NC	> 100
308456	BS90418	420.33	No	na	420.33	2.194	66.24	-2.22	6	2	5	0	> 500	> 500	> 500	> 500	NA	NC	> 100
308459	BS90445	481.19	No	na	481.19	4.431	70.93	2.86	4	2	5	0	> 500	> 500	> 500	> 500	NA	NC	> 100
308460	BS90454	405.29	No	na	405.29	3.549	71.18	2.52	4	2	5	0	495	> 500	> 500	> 500	NA	NC	> 100
308462	BS90481	469.42	No	na	469.42	6.107	48.39	3.61	6	2	4	0	485.7	> 500	> 500	> 500	NA	NC	ND
308464	BS89979	448.38	No	na	448.38	4.904	90.46	3.65	6	2	4	0	> 500	> 500	> 500	> 500	NA	NC	> 100
308467	BS90525	484.32	No	na	484.32	6.877	54.38	4.66	6	2	4	0	> 500	> 500	> 500	> 500	NA	NC	> 100
308465	BS90507	432.32	No	na	432.32	4.021	80.16	1.49	5	2	6	0	> 500	> 500	> 500	> 500	NA	NC	> 100
308466	BS90516	439.35	No	na	439.35	5.123	68.94	3.65	5	2	4	0	> 500	> 500	> 500	> 500	NA	NC	ND
308468	BS90534	454.37	No	na	454.37	4.898	80.97	3.74	6	3	5	0	> 500	> 500	> 500	> 500	NA	NC	> 100
308469	BS90543	403.28	No	na	403.28	4.898	83.82	0.83	4	2	6	0	> 500	> 500	> 500	> 500	NA	NC	31(15.5-61.5)
308470	BS90552	433.31	No	na	433.31	3.609	104.05	0.73	4	7	3	0	> 500	> 500	> 500	> 500	NA	NC	> 100
308471	BS90561	475.39	No	na	475.39	5.156	104.05	1.96	5	3	7	0	474.9	> 500	> 500	> 500	NA	NC	> 100
308472	BS90570	434.29	No	na	434.29	2.297	111.13	2.39	5	4	7	0	> 500	> 500	> 500	> 500	NA	NC	ND
308475	BS90605	403.28	No	na	403.28	4.023	68.01	1.86	5	1	5	0	> 500	> 500	> 500	> 500	NA	NC	> 100
308476	BS90614	430.34	No	na	430.34	5.373	55.12	2.89	5	1	4	0	> 500	> 500	> 500	> 500	NA	NC	> 100
308477	BS90623	441.33	No	na	441.33	4.616	71.18	2.79	5	2	5	0	> 500	> 500	> 500	> 500	NA	NC	ND
308479	BS90641	498.46	No	na	498.46	3.651	51.63	3	6	2	5	0	> 500	> 500	> 500	> 500	NA	NC	> 100
308478	BS90632	442.35	No	na	442.35	4.497	62.22	4.06	6	2	4	0	> 500	> 500	> 500	> 500	NA	NC	> 100
308480	BS90650	462.32	No	na	462.32	3.848	82.45	4.95	6	3	5	0	> 500	> 500	> 500	> 500	NA	NC	> 100
308492	BS90856	457.33	No	na	457.33	4.719	85.95	2.74	5	1	7	0	> 500	> 500	> 500	> 500	NA	NC	>100
308484	BS90758	362.27	No	na	362.27	3.317	45.15	2.17	5	2	3	0	> 500	> 500	> 500	> 500	NA	NC	>100
308494	BS90874	436.35	No	na	436.35	1.016	73.66	2.49	5	2	5	0	319.34	> 500	> 500	> 500	NA	NC	> 100
308493	BS90865	435.36	No	na	435.36	1.805	79.45	1.54	5	3	5	0	> 500	> 500	> 500	> 500	NA	NC	>100
308489	BS90829	419.28	No	na	419.28	2.085	88.24	1.46	5	2	6	0	> 500	> 500	> 500	> 500	NA	NC	>100
308495	BS90883	440.36	No	na	440.36	3.003	98.96	2.52	5	2	5	0	> 500	> 500	> 500	> 500	NA	NC	>100
308488	BS90810	407.31	No	na	407.31	2.425	81.57	1.15	5	4	6	0	> 500	> 500	> 500	> 500	NA	NC	>100
308490	BS90838	419.28	No	na	419.28	2.061	88.24	1.6	5	2	6	0	> 500	> 500	> 500	> 500	NA	NC	>100
308497	BS90918	498.34	No	na	498.34	6.028	45.59	5.01	6	1	4	0	> 500	> 500	> 500	> 500	NA	NC	7.7(6.5-9.1)
308496	BS90909	501.42	No	na	501.42	5.498	83.48	4.6	9	3	6	1	> 500	> 500	> 500	> 500	NA	NC	37.1(31-44.2)
308502	BS91077	504.42	No	na	504.42	3.23	69.4	4.31	9	3	5	0	426.3	> 500	> 500	> 500	NA	NC	49.5(25.1-97.8)
308504	BS91095	452.39	No	na	452.39	3.508	71.45	3.82	9	2	5	0	> 500	> 500	> 500	> 500	NA	NC	46.9(35.2-62.4)
308379	BS91111	474.4	No	na	474.4	3.741	63.61	3.44	9	2	5	0	332.4	> 500	> 500	> 500	NA	NC	44.09
308508	BS91157	502.41	No	na	502.41	3.787	91.68	3.32	10	3	6	1	> 500	> 500	> 500	> 500	NA	NC	> 100
308510	BS91175	505.45	No	na	505.45	5.575	49.25	4.77	7	1	4	1	> 500	> 500	> 500	> 500	NA	NC	> 100
308511	BS91184	497.48	No	na	497.48	3.485	48.39	3.65	8	2	4	0	381.2	> 500	422.4	> 500	NA	NC	27 (24.1-30.1)
308515	BS91228	552.53	No	na	552.53	5.254	73.38	5.33	6	1	4	2	> 500	> 500	> 500	> 500	NA	NC	> 100
308517	BS91246	502.5	No	na	502.5	5.212	101.63	5.04	7	2	3	2	479.9	> 500	> 500	> 500	NA	NC	> 100
308520	BS91273	416.32	No	na	416.32	4.733	55.12	2	5	1	4	0	> 500	> 500	> 500	> 500	NA	NC	85.9
308521	BS91282	448.38	No	na	448.38	2.493	65.71	-0.79	5	2	5	0	> 500	> 500	> 500	> 500	NA	NC	60.5(52.4-69.9)
308579	BS91924	468.39	No	na	468.39	3.624	62.97	3.87	6	2	5	0	> 500	> 500	> 500	> 500	NA	NC	> 100
308583	BS91960	481.39	No	na	481.39	4.188	71.18	3.89	7	2	5	0	330.8	> 500	> 500	> 500	NA	NC	> 100
308584	BS91979	471.35	No	na	471.35	3.583	84.32	3.09	7	2	6	0	442.3	> 500	> 500	> 500	NA	NC	> 100
308588	BS92010	432.36	No	na	432.36	2.72	62.97	2.09	6	2	5	0	192.4	319.6	> 500	> 500	NA	NC	59.9(12.8-278)
308591	BS92047	494.48	No	na	494.48	4.761	62.97	3.69	7	2	5	0	> 500	> 500	> 500	> 500	NA	NC	26.1(10.5-64.8)
308613	BS92369	471.45	No	na	471.45	2.489	65.38	3.14	5	1	6	0	ND	ND	ND	ND	NA	NC	> 100
308614	BS92378	454.42	No	na	454.42	2.896	87.96	2.98	6	1	5	0	7100	6800	> 9400	> 10000	NA	NC	75.9
AVGE					435.607	3.85696	66.0155	2.89206	5.83178	2.00935	4.40187
STDEV					44.7426	1.34186	19.3192	1.46319	1.76168	0.976085	1.28753
N					107	106	107	107	107	107	107
